# Supplementary material for: Periostin is overexpressed, correlated with fibrosis and differs among grades of cardiomyocyte hypertrophy in myectomy tissue of patients with hypertrophic cardiomyopathy
Source: PLoS One. 2023 Nov 8;18(11):e0293427. doi: 10.1371/journal.pone.0293427 (PMC10631645; doi:10.1371/journal.pone.0293427)
Supplement: S1 Dataset — (XLSX) [file pone.0293427.s002.xlsx]

## Sheet: HCM PATIENTS 
PATIENT_NUMBER_(ID)	GENDER (0=FEMALE, 1=MALE)	NYHA_CLASS	AGE (YEARS)	MYOCYTE_HYPERTROPHY (1=MILD, 2=MODERATE, 3=SEVERE)	DEGENERATING_MUSCLE (0=ABSENT, 1=MILD, 2=MODERATE, 3=SEVERE)	SUBENDOCARDIAL_FIBROSIS (1=MILD, 2=MODERATE, 3=SEVERE)	INTERSTITIAL_FIBROSIS (1=MILD, 2=MODERATE, 3=SEVERE)	REPLACEMENT_FIBROSIS (1=MILD, 2=MODERATE, 3=SEVERE)	DISARRAY_EXTENT (1=MILD, 2=MODERATE, 3=SEVERE)	MICROVACULAR_STENOSIS (1=MILD, 2=MODERATE, 3=SEVERE)	FIBROSIS_PERCENTAGE %	PERIOSTIN_PERCENTAGE %	LVEF %	MAX_IVS_THICKNESS (cm)	LVOT_PG (mmHg)
7	0	3	68	2	3	2	3	1	1	1	18.985	20.9605	80	2.12	134
18	0	3	54	3	3	2	2	2	2	2	15.3488	26.3286	72.45	2.3	85
19	0	3	50	2	2	2	3	2	2	2	44.3943	38.8544	64.9	1.88	101.3
21	1	3	70	1	2	2	3	1	2	1	16.049	11.2469	66.6	1.8	60
26	1	3	46	2	1	2	2	3	2	2	13.2908	21.6725	68.3	2.2	80
27	1	3	58	1	1	1	3	1	3	2	10.738	16.8235	70	1.94	165
28	1	3	41	2	1	2	2	1	3	1	17.4596	26.6433	66.6667	2.3	46
30	0	3	12	3	3	2	3	2	1	2	31.4362	31.4457	63.3333	4	180
31	1	3	75	3	1	3	3	1	2	1	46.132	34.3869	60	2.79	64
34	0	3	45	1	1	2	3	1	3	1	12.4716	13.5749	57.5	1.57	118.9
38	1	2	65	2	1	2	3	1	3	1	56.0544	39.1106	55	2.18	95
42	0	4	61	1	2	1	2	1	2	2	11.9362	7.4543	61.25	2	118
43	1	3	71	2	1	2	1	1	2	2	12.0283	11.3886	67.5	1.86	94
45	1	4	79	2	1	3	2	1	1	1	43.1279	40.6159	73.75	1.9	80
46	1	2	61	2	1	2	2	1	1	1	22.2956	22.0432	80	2.09	105
49	0	2	71	2	2	2	2	1	1	2	11.6003	13.9445	79	1.99	138
53	0	3	70	1	1	1	1	2	2	1	24.8531	25.3102	69.175	2.08	60
54	1	3	49	2	1	2	3	3	1	2	26.3229	32.7365	59.35	1.57	120
55	0	2	63	2	0	2	2	2	2	1	28.6089	32.519	70.9	2.58	77.15
57	0	4	49	1	1	1	2	1	1	2	10.5377	12.4077	77.2	2.04	64
58	1	2	45	1	1	3	2	1	1	1	35.5685	27.2691	73.6	1.43	179
60	0	3	65	2	1	1	2	1	3	1	18.9163	17.7811	70	1.77	90
61	0	3	76	2	1	3	3	3	1	3	18.7758	23.6716	73.5	2.2	100
64	0	3	72	2	2	2	2	1	2	2	15.699	12.0333	77	2.1	33
65	1	3	61	2	2	2	2	1	2	1	16.656	17.6502	80.5	2.2	120
66	1	3	58	2	0	1	2	2	2	1	17.2292	29.8363	84	2.43	200
67	1	1	28	2	1	1	3	2	1	2	21.4922	24.8451	77.2	1.94	168.5
68	1	3	45	2	1	2	3	1	2	2	24.8587	20.7639	70.4	2.2	137
70	1	3	53	2	1	2	2	1	2	1	27.1055	23.3296	63.6	2.16667	107.333
71	1	3	37	3	2	3	3	1	1	1	45.3284	41.4645	56.8	2.13333	77.6667
73	1	3	73	2	2	1	2	1	2	1	32.0697	33.8712	50	2.1	48
76	1	3	54	2	1	2	3	1	2	1	20.3471	24.269	65.915	1.95	79.5
80	0	2	44	1	0	2	2	1	1	1	24.0251	13.32	81.83	1.8	111
82	0	2	42	2	1	1	2	1	1	1	19.18	19.0249	87.46	1.51	85.09
84	1	3	59	2	2	1	3	1	1	1	15.1084	17.7368	83.73	2.5	50
86	0	2	16	2	1	2	2	1	2	1	23.435	22.9296	80	2.05	122.47
87	0	3	58	2	2	3	2	1	1	1	10.3007	12.7133	77.5	1.81	148.313
88	1	2	43	3	1	1	2	1	2	1	9.1879	13.1052	75	1.57	174.157
90	1	1	16	3	1	1	2	1	1	1	13.8667	17.9436	78	2.93	200

## Sheet: POSTN IN CONTROLS
CONTROL_ID	PERIOSTIN_PERCENTAGE (%)
1	7.0133
2	3.0579
3	4.1485
4	2.003
5	5.2269
